# Supplementary material for: Round-trip migration and energy budget of a breeding female humpback whale in the Northeast Atlantic
Source: PLoS One. 2022 May 27;17(5):e0268355. doi: 10.1371/journal.pone.0268355 (PMC9140263; doi:10.1371/journal.pone.0268355)
Supplement: S1 Data — (CSV) [file pone.0268355.s002.csv]

date	corrected_speed	g	dist
2019-02-07 17:00:00	0.107263759624968	0.553166815471204	2303.10859658526
2019-02-07 23:00:00	0.775303534497477	0.716699966721345	18375.7561242728
2019-02-08 05:00:00	1.35663475213112	0.834628808074387	26618.6637166179
2019-02-08 11:00:00	1.67811172319891	0.896038056478892	36884.9188318977
2019-02-08 17:00:00	1.30773588750484	0.912515245823812	31188.1574866302
2019-02-08 23:00:00	2.27935359198984	0.937552812035252	51018.1127046238
2019-02-09 05:00:00	1.86917727142285	0.92783087541613	41211.0519831543
2019-02-09 11:00:00	1.84678829589118	0.944496753346676	40188.3102265908
2019-02-09 17:00:00	2.22104271632406	0.955729855420872	49734.3229969567
2019-02-09 23:00:00	2.44645673748197	0.954831894949733	53968.8040786647
2019-02-10 05:00:00	2.57563933245039	0.947200702192617	56300.0162669143
2019-02-10 11:00:00	2.19989960511735	0.935872177389609	47445.8187055719
2019-02-10 17:00:00	2.28802540887055	0.941206051790595	48321.9251983642
2019-02-10 23:00:00	2.57482110406179	0.939893033796913	55416.9073842735
2019-02-11 05:00:00	2.02685038321554	0.926277600710952	43654.676032684
2019-02-11 11:00:00	1.99527034292559	0.936132301894382	42767.8181805522
2019-02-11 17:00:00	2.63179554684171	0.941668362886545	54092.2649660062
2019-02-11 23:00:00	2.21009290204003	0.926812084830223	45462.1423809982
2019-02-12 05:00:00	1.73726706540933	0.922781748129393	38918.5173309161
2019-02-12 11:00:00	1.76839861650482	0.932303375448376	38272.123234544
2019-02-12 17:00:00	2.47873656838041	0.938276103023521	53514.8159165171
2019-02-12 23:00:00	2.84637682119565	0.919042608717002	61653.5350122572
2019-02-13 05:00:00	1.87495598679001	0.844080466747306	40516.1181395016
2019-02-13 11:00:00	1.68092078969152	0.878662309266741	36523.8367467256
2019-02-13 17:00:00	2.03016072145259	0.903738467483822	43884.0520598984
2019-02-13 23:00:00	1.77159013195892	0.897599838165407	37297.4993458819
2019-02-14 05:00:00	1.33397003321209	0.900290900844553	30313.4281233417
2019-02-14 11:00:00	1.87490285295646	0.915852422437923	41574.0979051836
2019-02-14 17:00:00	1.8688655718932	0.911508357895074	41114.6291667904
2019-02-14 23:00:00	1.83696121060716	0.905897847112254	41987.7365083922
2019-02-15 05:00:00	1.79831783697252	0.885928339073273	40290.0728257583
2019-02-15 11:00:00	1.64069360110628	0.847286046455212	36540.4399407696
2019-02-15 17:00:00	2.14122854950014	0.841988093107972	46149.2779593451
2019-02-15 23:00:00	1.81017057939416	0.72737730252275	38823.9775947521
2019-03-01 23:00:00	0.27137054426933	0.653503281542522	10157.8841871905
2019-03-02 05:00:00	0.879615319786079	0.748317367306721	20736.2621996184
2019-03-02 11:00:00	1.81210007514115	0.793018928978228	39233.7966812152
2019-03-02 17:00:00	1.62807317321568	0.784571243736429	35638.7910670273
2019-03-02 23:00:00	1.59881884148219	0.853225536897583	34804.9954903174
2019-03-03 05:00:00	1.76094805956155	0.896133350346679	37651.6240322654
2019-03-03 11:00:00	1.53774865500128	0.915638907616206	33248.0360170704
2019-03-03 17:00:00	1.73609588663057	0.933473136731737	37019.392320342
2019-03-03 23:00:00	2.759066562515	0.94414998170182	58292.0874500005
2019-03-04 05:00:00	2.66965854022591	0.941098948475898	55906.5946984067
2019-03-04 11:00:00	2.11175753172838	0.936843229594626	45310.8318036913
2019-03-04 17:00:00	2.30503333695026	0.944710534874835	49000.4644506443
2019-03-04 23:00:00	2.47116763727908	0.948368287258075	53066.8659201721
2019-03-05 05:00:00	2.47082342677295	0.94522634539984	51925.1288096619
2019-03-05 11:00:00	2.26248507392417	0.939981272260947	47825.8808939682
2019-03-05 17:00:00	2.09747689366235	0.936123944522708	46142.4849584151
2019-03-05 23:00:00	1.71930095774586	0.930371665019119	37412.4807617987
2019-03-06 05:00:00	1.4976605967519	0.934003661598925	32126.1223710377
2019-03-06 11:00:00	2.03947935697832	0.943859672508053	43833.4409910259
2019-03-06 17:00:00	2.08171231257819	0.94380415558391	45152.3929926766
2019-03-06 23:00:00	1.80535060447129	0.940277075131834	39621.7754281477
2019-03-07 05:00:00	1.80251567921637	0.942745358713921	38932.4129317933
2019-03-07 11:00:00	1.78036279531912	0.944036874606733	38192.3256413712
2019-03-07 17:00:00	1.8643361883208	0.94408461786404	39776.5859215904
2019-03-07 23:00:00	2.21131614820416	0.941498822414888	48331.2398611331
2019-03-08 05:00:00	1.89678024289673	0.931149782365923	38513.3652395539
2019-03-08 11:00:00	1.67271904807835	0.929933568199767	34287.9577219496
2019-03-08 17:00:00	1.43829446774368	0.931059992934915	31835.1157376006
2019-03-08 23:00:00	1.31579451283707	0.933200513216195	29655.9100701359
2019-03-09 05:00:00	1.61652961356664	0.937583057458731	33991.4084512064
2019-03-09 11:00:00	1.59008081358345	0.938671611574297	33324.9201801691
2019-03-09 17:00:00	1.69103749075725	0.938093535880659	34437.7461551057
2019-03-09 23:00:00	1.77793059866862	0.934320193842549	36229.3579606822
2019-03-10 05:00:00	1.445696874749	0.928780477597911	32858.229678326
2019-03-10 11:00:00	0.872459572902868	0.924140203414712	21090.295630004
2019-03-10 17:00:00	0.720237233588341	0.93232018795532	15914.067727795
2019-03-10 23:00:00	1.68371823739577	0.941451653047194	37076.9976890648
2019-03-11 05:00:00	2.19420438352085	0.941181152113001	47615.5992458432
2019-03-11 11:00:00	3.07166648714451	0.927591639460489	64427.9106136355
2019-03-11 17:00:00	2.13699233142168	0.859765912342356	44423.0569589503
2019-03-11 23:00:00	1.85875882730781	0.875690227615563	39037.088860425
2019-03-12 05:00:00	1.70287838493743	0.894992382255372	36273.9012100003
2019-03-12 11:00:00	1.76926384383055	0.907932245492374	37459.4382510993
2019-03-12 17:00:00	1.41928319154467	0.909750689355166	29887.7572355236
2019-03-12 23:00:00	1.37827506421109	0.922229252700912	28824.8263845257
2019-03-13 05:00:00	1.60709380720211	0.932971576082761	36819.576607143
2019-03-13 11:00:00	1.31686393835433	0.939214174614957	31621.3564668526
2019-03-13 17:00:00	1.40572007396537	0.946882210843013	34114.3530064897
2019-03-13 23:00:00	1.38463259463605	0.951258827952755	33183.454387664
2019-03-14 05:00:00	1.67667951957462	0.954928127477169	38709.6078464991
2019-03-14 11:00:00	1.32681317418317	0.954808512736338	30727.0762504634
2019-03-14 17:00:00	1.55016033711799	0.95740191642786	35728.0700764847
2019-03-14 23:00:00	1.25892252148605	0.95753415027664	30535.0382758637
2019-03-15 05:00:00	1.3916645880494	0.959519436360867	30998.9652193541
2019-03-15 11:00:00	1.3461696069957	0.963181367116335	30035.0300845707
2019-03-15 17:00:00	1.40775597726866	0.966041908389664	33705.2519328108
2019-03-15 23:00:00	1.82344424694012	0.967864172577963	41047.0713591653
2019-03-16 05:00:00	2.30919533135537	0.967331868576947	46463.0972085966
2019-03-16 11:00:00	2.56013812953927	0.963944220245138	48883.5840789527
2019-03-16 17:00:00	2.36845439822444	0.957711687062197	46422.3857267143
2019-03-16 23:00:00	2.35170241174201	0.953627252704698	46090.419193495
2019-03-17 05:00:00	1.8383510559202	0.948812648462174	41318.088238285
2019-03-17 11:00:00	1.4797194369092	0.949784912078392	41912.1386706422
2019-03-17 17:00:00	1.82309700992334	0.948565839641958	33283.31645936
2019-03-17 23:00:00	1.61995972630118	0.951896840650659	31509.4392426063
2019-03-18 05:00:00	1.61567096040593	0.95509838456357	35546.1707481964
2019-03-18 11:00:00	1.26890405697886	0.956391142211136	31926.6391886592
2019-03-18 17:00:00	1.47502237252922	0.958188383978399	34112.1107724032
2019-03-18 23:00:00	1.43808991845914	0.958014880919263	32484.3973463814
2019-03-19 05:00:00	1.97909334224474	0.957566134947388	37417.4114173743
2019-03-19 11:00:00	1.76308551548195	0.95370708244401	36103.6581034107
2019-03-19 17:00:00	1.86340016672223	0.950710037013735	39062.1383766582
2019-03-19 23:00:00	1.70473891218078	0.943317603614549	28381.8014673293
2019-03-20 05:00:00	1.46952064953776	0.94418763261331	25831.9176182054
2019-03-20 11:00:00	1.28485318356059	0.946684098757666	25239.9362168708
2019-03-20 17:00:00	2.11821130382752	0.949016627839226	38239.7543142703
2019-03-20 23:00:00	2.88772817664882	0.943911660292297	70664.8925710131
2019-03-21 05:00:00	2.10053211149842	0.89690449828485	58454.136241319
2019-03-21 11:00:00	1.62824338967284	0.860550147388972	46719.4652820277
2019-03-21 17:00:00	0.840847265506141	0.836397799015759	33226.8140564163
2019-03-21 23:00:00	1.39803349674435	0.870477867768667	34007.6123522305
2019-03-22 05:00:00	2.17057315478025	0.891980524890359	38024.870515318
2019-03-22 11:00:00	2.27097064793813	0.905673906652851	41956.6813236459
2019-03-22 17:00:00	2.29140724085477	0.904931203315743	42106.1823617372
2019-03-22 23:00:00	1.67518318801738	0.897174534973257	42609.5465618836
2019-03-23 05:00:00	1.63886274587183	0.900515558597622	43440.1503401924
2019-03-23 11:00:00	1.51566673662457	0.897766879491727	40873.4991536726
2019-03-23 17:00:00	1.90296228789923	0.886363624918771	48512.4968567735
2019-03-23 23:00:00	1.40380304323976	0.812982697788167	33222.350638675
2019-03-24 05:00:00	1.23390701556742	0.815060237201274	25104.2094322442
2019-03-24 11:00:00	1.32968899102003	0.859566699616488	29967.0806145407
2019-03-24 17:00:00	1.01675466454049	0.883193681402953	24414.7763626544
2019-03-24 23:00:00	1.27987716858623	0.903176302344526	27341.6226852137
2019-03-25 05:00:00	1.59795916737341	0.917440925601081	33264.3457239602
2019-03-25 11:00:00	2.66559365632857	0.925155984144732	54899.1939074124
2019-03-25 17:00:00	3.34432894948405	0.903626206969932	59155.5614334532
2019-03-25 23:00:00	1.85826487414874	0.82085831383818	43550.1718323335
2019-03-26 05:00:00	1.33632995676006	0.828345750502644	38167.1961113903
2019-03-26 11:00:00	1.097323209594	0.848910902376373	34797.9696219567
2019-03-26 17:00:00	1.40068844601135	0.855025674188049	37058.9971831936
2019-03-26 23:00:00	1.72502073375418	0.831493610257137	40120.1581405774
2019-03-27 05:00:00	1.62475111531442	0.770190859794975	39316.9666440074
2019-03-27 11:00:00	0.559644685259295	0.653469690377427	15436.2210273827
2019-03-27 17:00:00	0.861990588290449	0.61143006184359	13115.1867686271
2019-03-27 23:00:00	0.516694655336544	0.648888315275733	5956.18444184663
2019-03-28 05:00:00	0.685804232441167	0.688155021031073	7742.58799454342
2019-03-28 11:00:00	0.621822420653828	0.727811631274095	7330.71765219746
2019-03-28 17:00:00	0.377013208316551	0.76394174778578	10297.9096444622
2019-03-28 23:00:00	0.621047273401068	0.79319192146153	20438.3185241115
2019-03-29 05:00:00	0.544661647792471	0.81750037816615	18179.4155008412
2019-03-29 11:00:00	0.861097821583984	0.838525091455103	23121.6287662678
2019-03-29 17:00:00	0.994655045707655	0.851225709855459	27262.5218705605
2019-03-29 23:00:00	0.635220256960754	0.863233400368979	20294.9797162499
2019-03-30 05:00:00	0.468342984598463	0.8769074454971	13101.796115438
2019-03-30 11:00:00	0.589439805766621	0.892234908111097	11640.9619285399
2019-03-30 17:00:00	1.1766842182068	0.905428405158422	24590.4020506282
2019-03-30 23:00:00	1.68944316988255	0.907950206513633	34696.476856329
2019-03-31 05:00:00	1.47366492754407	0.893776093396942	28184.0575732293
2019-03-31 11:00:00	1.45093444089161	0.894620699345488	28840.0727746142
2019-03-31 17:00:00	1.46871425737527	0.892262463966327	30896.6646436211
2019-03-31 23:00:00	0.9646233306483	0.881361016098653	23937.5251034607
2019-04-01 05:00:00	0.876082211826854	0.878533553436932	15723.0036156219
2019-04-01 11:00:00	0.536612229220778	0.891398533326069	10128.7579418655
2019-04-01 17:00:00	0.720574252591221	0.904079053050132	17729.1591090093
2019-04-01 23:00:00	1.28160927811133	0.911957131813387	27929.3357603252
2019-04-02 05:00:00	1.21109200199339	0.91073796404861	25524.6926143744
2019-04-02 11:00:00	1.44685986222841	0.908044667580116	28582.0558124446
2019-04-02 17:00:00	1.7513625410649	0.899102731153558	36871.7162804718
2019-04-02 23:00:00	3.03346826331719	0.867340188354841	66973.3480956477
2019-04-03 05:00:00	1.56176865437373	0.712443570875354	28635.6551883958
2019-04-03 11:00:00	1.56799772155078	0.820154173584858	31277.3438440247
2019-04-03 17:00:00	1.79462185021707	0.869967687681547	37927.6130837028
2019-04-03 23:00:00	1.70186244354016	0.88558501066794	37206.5137945319
2019-04-04 05:00:00	1.27015003877733	0.891551711609605	29490.3475581441
2019-04-04 11:00:00	1.33285456578829	0.901251895955042	26934.5064589277
2019-04-04 17:00:00	1.74151193369859	0.906688460666646	35311.6067928281
2019-04-04 23:00:00	1.63747069411284	0.89301898956864	34126.6498976556
2019-04-05 05:00:00	1.49130463135054	0.901390730512952	29330.4730189885
2019-04-05 11:00:00	1.59193313227282	0.909630260813964	32460.8194792169
2019-04-05 17:00:00	1.76815676816742	0.911571599912295	38610.4850858952
2019-04-05 23:00:00	1.80352574340509	0.900292420375036	41013.5259667235
2019-04-06 05:00:00	1.63947523507863	0.886546772878587	34622.4043695151
2019-04-06 11:00:00	1.35640293066575	0.872127055982805	29556.9378083439
2019-04-06 17:00:00	1.10107227992656	0.871693487044968	28601.0003651851
2019-04-06 23:00:00	0.514626575993548	0.861333459765382	17064.3983246666
2019-04-07 05:00:00	0.360289770948886	0.85991925763786	12626.9844981101
2019-04-07 11:00:00	0.615049115159007	0.865538455220705	19895.5558762783
2019-04-07 17:00:00	0.591959246901985	0.859333348207488	17851.1308205427
2019-04-07 23:00:00	1.02767663300326	0.8507572568232	24881.3472799172
2019-04-08 05:00:00	0.950103295684476	0.82896471480378	19724.5621148442
2019-04-08 11:00:00	0.821647121876984	0.847821020353109	19759.8881879641
2019-04-08 17:00:00	1.37582481304511	0.868915644277242	29993.737486799
2019-04-08 23:00:00	0.932226262336354	0.868061825718493	19389.660990336
2019-04-09 05:00:00	1.22993691043547	0.893691777230806	25993.2544262468
2019-04-09 11:00:00	1.80701122675501	0.911803170446155	37213.1835698768
2019-04-09 17:00:00	1.8017625314627	0.917086317262392	35740.4120980614
2019-04-09 23:00:00	1.69090987478273	0.914679365591295	31982.0020824232
2019-04-10 05:00:00	1.63740276339824	0.914220734953987	35558.3141117016
2019-04-10 11:00:00	1.09743932138532	0.912522206161369	23439.69258901
2019-04-10 17:00:00	1.26418881809756	0.915634353294548	28067.2183567609
2019-04-10 23:00:00	0.759708066975262	0.910770946696685	19763.6543040371
2019-04-11 05:00:00	1.19087453134704	0.920997616539645	29372.9584649603
2019-04-11 11:00:00	0.98010723769404	0.922344080772268	24120.5360421279
2019-04-11 17:00:00	0.477774919337306	0.924940628121374	12850.9298306221
2019-04-11 23:00:00	0.458887285846927	0.935493944090894	11819.6995944025
2019-04-12 05:00:00	1.1482451315852	0.944846546400281	24793.5642258348
2019-04-12 11:00:00	1.51505380132905	0.949719334035064	34684.3368278931
2019-04-12 17:00:00	1.33812719911877	0.949648712584269	29816.6127575012
2019-04-12 23:00:00	1.16983859383956	0.952360831527384	26911.9830748316
2019-04-13 05:00:00	1.64237681076683	0.955737096059996	36882.0345852869
2019-04-13 11:00:00	1.48339458717326	0.957745857048738	33990.026294665
2019-04-13 17:00:00	1.62709358133062	0.958053555032025	34799.555681261
2019-04-13 23:00:00	1.77312902219031	0.957350395174129	37151.2279540095
2019-04-14 05:00:00	1.52083343960074	0.958220362348771	30712.9003361761
2019-04-14 11:00:00	1.63883787249579	0.960396272373872	33010.5203700221
2019-04-14 17:00:00	1.40937313813845	0.961376143658175	28228.0800526561
2019-04-14 23:00:00	1.80817638656553	0.962710231945801	36004.9040786627
2019-04-15 05:00:00	1.64308674706013	0.962136019101166	32345.8519757064
2019-04-15 11:00:00	1.46781612206527	0.962288370357737	26879.6124050401
2019-04-15 17:00:00	1.64999744765803	0.963285542316386	31585.4800191888
2019-04-15 23:00:00	1.76724107708772	0.96316209930573	36152.8807144009
2019-04-16 05:00:00	1.63329019022589	0.961062854788742	33372.16795606
2019-04-16 11:00:00	1.75602613981657	0.960885600643767	37120.0381103736
2019-04-16 17:00:00	1.42719403196121	0.9575728010351	30554.4160632747
2019-04-16 23:00:00	1.37283855793781	0.956016870234241	28996.7153754787
2019-04-17 05:00:00	1.72330787343568	0.954563375371702	36255.6807455534
2019-04-17 11:00:00	1.76072049225649	0.950063444711225	36683.2063911626
2019-04-17 17:00:00	1.80168456666179	0.943040991929371	36838.9652842474
2019-04-17 23:00:00	1.65063292830576	0.931431953784615	33642.9871382295
2019-04-18 05:00:00	1.36219586189413	0.925438775926726	27089.4704040013
2019-04-18 11:00:00	1.5437462592814	0.927927366429492	32484.5170522429
2019-04-18 17:00:00	1.352186559068	0.92098924601081	29972.9624551465
2019-04-18 23:00:00	1.16208467251024	0.912829242064103	24985.8763231933
2019-04-19 05:00:00	1.35830691499237	0.910173854622746	27311.4617666099
2019-04-19 11:00:00	1.23377389316414	0.904586097920722	23741.3743383376
2019-04-19 17:00:00	1.30846269595084	0.906235697440311	26308.7823502398
2019-04-19 23:00:00	1.14863930851414	0.901176932420422	19865.9063276333
2019-04-20 05:00:00	1.19700564049692	0.909351817800415	24245.2539725099
2019-04-20 11:00:00	1.13898613208185	0.912884175946045	23069.524600598
2019-04-20 17:00:00	1.28917010604636	0.915080734594128	26323.4661198157
2019-04-20 23:00:00	1.98108356112352	0.912535210333042	41646.6930588009
2019-04-21 05:00:00	1.20635556122701	0.891276202808113	25301.1450271805
2019-04-21 11:00:00	1.38598409071771	0.886112518134214	30670.9899353226
2019-04-21 17:00:00	1.22822759576684	0.858250217537193	27630.0424888222
2019-04-21 23:00:00	1.49662305416144	0.825819105386013	33532.8545034561
2019-04-22 05:00:00	1.26250187041213	0.752889589173631	28712.09469594
2019-04-22 11:00:00	0.554951514938349	0.612563881306333	15059.2622931897
2019-04-22 17:00:00	0.385612701018305	0.499003711850445	6019.37487034643
2019-04-22 23:00:00	0.404748005150966	0.458348598029251	9230.36053415269
2019-04-23 05:00:00	0.474834533485298	0.424696482347645	12617.9533718739
2019-04-23 11:00:00	0.293122994753813	0.384060800262304	4032.82999279303
2019-04-23 17:00:00	0.550732760647788	0.369727687098417	10559.1333719094
2019-04-23 23:00:00	0.144625064217016	0.349704039777617	5060.72577645305
2019-04-24 05:00:00	0.31315943321553	0.370339665170903	4667.42292043119
2019-04-24 11:00:00	0.0790063455939415	0.394267307668794	4303.77965478193
2019-04-24 17:00:00	0.165306936951214	0.419631217701369	5705.31277121024
2019-04-24 23:00:00	0.320046582813885	0.438663169218135	5803.43809968549
2019-04-25 05:00:00	0.108488769518039	0.454591682066858	4251.34895516724
2019-04-25 11:00:00	0.774444284872581	0.476575469236579	17173.3354648347
2019-04-25 17:00:00	0.325005358183271	0.493123972743419	6919.98343971232
2019-04-25 23:00:00	0.381654217919395	0.509698806283397	9281.52893783417
2019-04-26 05:00:00	0.822196584664833	0.531598859259357	17986.0779752074
2019-04-26 11:00:00	1.01241121174998	0.578346233141916	23146.2175504643
2019-04-26 17:00:00	1.68186545380104	0.611537349373591	37152.5715664246
2019-04-26 23:00:00	1.02501277247506	0.660000220457724	21724.8609688365
2019-04-27 05:00:00	1.69734944418333	0.708454408669202	36194.5256697146
2019-04-27 11:00:00	1.25283193411352	0.702096416320747	26125.8696609737
2019-04-27 17:00:00	0.255023146011472	0.710538753341503	4699.0566200796
2019-04-27 23:00:00	0.191109103237168	0.747679114996065	3331.49499366459
2019-04-28 05:00:00	0.602844460043712	0.781517637455536	12093.9378373312
2019-04-28 11:00:00	1.26249131041457	0.810035907436767	26608.1100758619
2019-04-28 17:00:00	0.542757386281081	0.830481396176994	12051.2631348833
2019-04-28 23:00:00	1.3808657459971	0.867404793764633	29215.5289858646
2019-04-29 05:00:00	1.65545690122072	0.876466656235186	35449.349293172
2019-04-29 11:00:00	1.47367741738212	0.853791294233426	31220.7749577469
2019-04-29 17:00:00	1.74488618113829	0.82321260239736	34168.8851119189
2019-04-29 23:00:00	2.16458134709883	0.784691642776456	43568.7978413789
2019-04-30 05:00:00	1.85350450991309	0.781518793481904	38079.4546421184
2019-04-30 11:00:00	1.77552875455348	0.764197482685603	36794.0835186933
2019-04-30 17:00:00	1.89686009108629	0.726264459988205	39682.114442025
2019-04-30 23:00:00	2.02336523307838	0.680771178244367	41991.0664455717
2019-05-01 05:00:00	1.32003926744213	0.569633476257057	27408.81229504
2019-05-17 17:00:00	0.556947857450808	0.5639994690636	13204.0243504467
2019-05-17 23:00:00	0.88261367275233	0.632177176595376	20570.2338338179
2019-05-18 05:00:00	0.900579579940464	0.644127141803025	24423.5789327125
2019-05-18 11:00:00	1.39771844190363	0.684099744063955	33923.0282328848
2019-05-18 17:00:00	1.00378246016931	0.674038789744057	25054.5795048318
2019-05-18 23:00:00	0.491100325659503	0.677565930344835	16173.6060630534
2019-05-19 05:00:00	0.329639008977292	0.713781910446874	11618.2597250441
2019-05-19 11:00:00	0.531420806008147	0.746388382548195	14043.5693197014
2019-05-19 17:00:00	0.761080373643095	0.769147512608463	18864.1745734517
2019-05-19 23:00:00	0.877805661327685	0.78481933036513	19613.7018018448
2019-05-20 05:00:00	1.1360632245169	0.798165866833027	25483.1567894037
2019-05-20 11:00:00	1.10910549319311	0.801770718778746	24478.0287991414
2019-05-20 17:00:00	1.04018225423486	0.804522588056995	22555.3834807224
2019-05-20 23:00:00	1.12905378372199	0.799988009518972	24479.7101516935
2019-05-21 05:00:00	0.756832413294496	0.785505635923495	20447.0708415166
2019-05-21 11:00:00	0.703256747985988	0.807889958589898	19678.5901675323
2019-05-21 17:00:00	1.31156968745081	0.826011626231306	29682.7773182715
2019-05-21 23:00:00	1.23158858981886	0.840656674294526	27695.0185617425
2019-05-22 05:00:00	0.632665496291673	0.849686953924812	16689.5284404362
2019-05-22 11:00:00	0.584408071146587	0.86730352414509	14920.4023245356
2019-05-22 17:00:00	0.813292771091175	0.88261863044597	20790.911822299
2019-05-22 23:00:00	0.670639438740051	0.893436463623325	19057.6938401408
2019-05-23 05:00:00	0.596308731496845	0.905315403156197	14069.8679238676
2019-05-23 11:00:00	0.842674542555316	0.916576555784894	17793.3916617452
2019-05-23 17:00:00	1.20802546170319	0.925916204440963	25278.3956676766
2019-05-23 23:00:00	1.57694029948662	0.932007232904694	31280.3089015517
2019-05-24 05:00:00	2.15180387700396	0.9349096620296	43243.8578190899
2019-05-24 11:00:00	1.67367305867729	0.934833539879604	36614.102054429
2019-05-24 17:00:00	1.43886131125953	0.933766634663178	32322.0440339605
2019-05-24 23:00:00	1.59756405076118	0.934938223683931	35455.802203715
2019-05-25 05:00:00	1.1219827810173	0.933397635833117	24877.1506494492
2019-05-25 11:00:00	1.55486340207231	0.935642627834422	33710.0598282275
2019-05-25 17:00:00	1.20593922751307	0.936092007986564	26752.9173424117
2019-05-25 23:00:00	1.70549369755214	0.935591099839571	37219.6008974199
2019-05-26 05:00:00	1.76804555515856	0.937324520724279	37782.950986659
2019-05-26 11:00:00	1.51520980069271	0.937772197220811	32373.5661710857
2019-05-26 17:00:00	1.2407888311673	0.937146633021454	27207.5210173895
2019-05-26 23:00:00	1.25197941131035	0.935689026551948	26694.3905664015
2019-05-27 05:00:00	1.71756133128758	0.939129981694452	36824.6014920782
2019-05-27 11:00:00	1.20155624876682	0.940250580198826	25624.9153599257
2019-05-27 17:00:00	0.735819854187401	0.942893685766721	16460.2704593616
2019-05-27 23:00:00	1.52879584618286	0.946435292325852	33112.8484339346
2019-05-28 05:00:00	1.99941566757611	0.94684969543154	41230.1978293524
2019-05-28 11:00:00	1.39710402260245	0.94397745523456	28963.9658162534
2019-05-28 17:00:00	1.51932203377518	0.945991262383982	31033.6089189255
2019-05-28 23:00:00	1.92612512399351	0.945314491786025	38997.27246611
2019-05-29 05:00:00	1.83124585024453	0.940058361369372	36042.4444286442
2019-05-29 11:00:00	1.60625081707658	0.940399810841051	30396.1923346153
2019-05-29 17:00:00	2.42946854724753	0.942783845162071	46221.8874979538
2019-05-29 23:00:00	2.56328175430767	0.943756896175535	54866.2266735683
2019-05-30 05:00:00	1.51889293884062	0.941108614297319	30545.1600907243
2019-05-30 11:00:00	1.66519331896967	0.944201833043796	34117.3121731265
2019-05-30 17:00:00	1.93022475550858	0.94423019179129	40579.5963159678
2019-05-30 23:00:00	1.55482338009336	0.943815879414138	33851.5741147925
2019-05-31 05:00:00	1.52845429581422	0.944151856220277	35220.4876643839
2019-05-31 11:00:00	1.58055991329377	0.945028685600713	34611.7810994529
2019-05-31 17:00:00	1.45712361791961	0.945487646824428	32207.8852293798
2019-05-31 23:00:00	1.82960830170129	0.948233307039187	40537.6043407059
2019-06-01 05:00:00	1.48888878895471	0.947708125642025	31525.6597493395
2019-06-01 11:00:00	1.55992409926612	0.947222958195059	32607.9841677395
2019-06-01 17:00:00	1.35661372672143	0.94444190939069	27749.459326794
2019-06-01 23:00:00	1.09051774215631	0.944812128468695	24915.3663648926
2019-06-02 05:00:00	1.57510616337452	0.94998530944833	35341.2738399228
2019-06-02 11:00:00	1.90065734180102	0.952404298773588	42666.0314457553
2019-06-02 17:00:00	1.89861240602076	0.951757088064992	42642.5599323084
2019-06-02 23:00:00	1.53301553888398	0.951091536821185	35293.5894396519
2019-06-03 05:00:00	1.10930435688794	0.951555192235837	25314.2624290087
2019-06-03 11:00:00	1.4970187132656	0.954769464534751	32745.8009362582
2019-06-03 17:00:00	1.86805517343683	0.955405978227899	40630.0574025431
2019-06-03 23:00:00	1.42366679547102	0.951817783339528	30527.035381733
2019-06-04 05:00:00	1.73333733917231	0.954302927048314	37488.907069022
2019-06-04 11:00:00	1.38194393462478	0.95405276620445	31497.1750791005
2019-06-04 17:00:00	0.996875394955559	0.954807306219809	23349.4595027128
2019-06-04 23:00:00	1.2407523599472	0.95735805314391	28179.6385661395
2019-06-05 05:00:00	1.01545829723587	0.959612864824673	23728.8322469767
2019-06-05 11:00:00	1.0435228283974	0.962052812283271	24319.9385922352
2019-06-05 17:00:00	1.50752324839323	0.963843389822465	33635.613706593
2019-06-05 23:00:00	1.63924868147645	0.963328837595471	36829.5130184843
2019-06-06 05:00:00	1.65993799846224	0.963453291015967	37399.3772047166
2019-06-06 11:00:00	1.61712133851278	0.963641299241524	35210.8807016394
2019-06-06 17:00:00	1.53436472621622	0.963134566822104	33743.580606632
2019-06-06 23:00:00	1.5336024443596	0.962563496744195	34847.7502941827
2019-06-07 05:00:00	1.82994981367401	0.962262652217537	39881.184431575
2019-06-07 11:00:00	1.57700731394304	0.960992929860336	34080.1659764586
2019-06-07 17:00:00	1.52119765940165	0.959577835683662	31257.9525675426
2019-06-07 23:00:00	1.83112977366788	0.957927364407062	35365.5148608763
2019-06-08 05:00:00	2.43657265136686	0.956002926293218	48090.0945725865
2019-06-08 11:00:00	1.77621509946834	0.94658582965305	34619.5234749503
2019-06-08 17:00:00	2.13025907064679	0.943063122472145	43610.5225863953
2019-06-08 23:00:00	1.97416240441578	0.939130776062195	42570.838822799
2019-06-09 05:00:00	1.88352949454721	0.936830412757264	42088.2923838421
2019-06-09 11:00:00	1.28113367033624	0.929761159088775	26783.9688254075
2019-06-09 17:00:00	2.53473348226466	0.933755566774013	51603.6009487995
2019-06-09 23:00:00	2.30940211214616	0.921048649527398	48523.9719834122
2019-06-10 05:00:00	2.24144076192936	0.909033381222366	50058.7491530038
2019-06-10 11:00:00	2.23520485278605	0.891853070222471	48653.802991565
2019-06-10 17:00:00	2.01632486366156	0.854785744610723	41806.573453708
2019-06-10 23:00:00	1.36590365138451	0.812749896336545	23830.8014470753
2019-06-11 05:00:00	1.85803863027336	0.825042879548086	34657.2017253624
2019-06-11 11:00:00	1.98077904296271	0.799022864214274	34733.1357462902
2019-06-11 17:00:00	1.62617958341043	0.763528990289187	24927.9396722534
2019-06-11 23:00:00	1.83055848793487	0.788278948018758	27554.631138281
2019-06-12 05:00:00	2.56263847475503	0.808192122282266	51621.6906805366
2019-06-12 11:00:00	1.75146183271644	0.756334395918261	37842.9494543658
2019-06-12 17:00:00	1.00604768923204	0.763811409555443	17516.2852362864
2019-06-12 23:00:00	1.41679491782096	0.814896384924447	23892.8371079066
2019-06-13 05:00:00	0.921527911872137	0.831278294227738	14966.9790763783
2019-06-13 11:00:00	1.24662844925745	0.863987796798066	22666.2051592751
2019-06-13 17:00:00	2.16172154848851	0.886633949508267	44002.6723008237
2019-06-13 23:00:00	1.34489389015632	0.886371630577442	26104.0162131614
2019-06-14 05:00:00	1.37451931252838	0.90139641247814	24732.9827174815
2019-06-14 11:00:00	1.54107903544906	0.909943170573706	28510.0777870474
2019-06-14 17:00:00	2.20038531811282	0.917417583667874	42474.1487072058
2019-06-14 23:00:00	2.28018257227111	0.911153832613164	44765.2239091291
2019-06-15 05:00:00	2.1277546674948	0.896084985347077	42502.9980406001
2019-06-15 11:00:00	1.9302031083874	0.886861227760144	41072.5815865663
2019-06-15 17:00:00	2.18347581679923	0.87429724252134	47475.3056811575
2019-06-15 23:00:00	2.12464943950831	0.835347229393265	47273.9241591803
2019-06-16 05:00:00	1.9856439735367	0.798840443035976	52529.7486811283
2019-06-16 11:00:00	0.452688312938738	0.68639711853296	18607.5544620554
2019-06-16 17:00:00	0.166237959504352	0.72759289761128	4666.08982136802
2019-06-16 23:00:00	0.309249486489819	0.783321812799296	10786.9051992902
2019-06-17 05:00:00	0.264980429389249	0.823861251334841	10630.3028651178
2019-06-17 11:00:00	1.12489787205474	0.862728219945626	28727.5567735193
2019-06-17 17:00:00	1.50906243715656	0.886872518198384	35675.1689467959
2019-06-17 23:00:00	1.64846635034324	0.897283700167141	36327.4808046284
2019-06-18 05:00:00	1.48293615397512	0.895116473800645	28485.596609516
2019-06-18 11:00:00	1.34384471143652	0.90517084784749	26449.0882626648
2019-06-18 17:00:00	1.44565627944184	0.914898091781424	26525.1980938358
2019-06-18 23:00:00	1.26528053620034	0.920431760225321	22529.6977679571
2019-06-19 05:00:00	1.16485586624657	0.927144714204917	20339.8391566331
2019-06-19 11:00:00	1.41224200322163	0.933336512401921	23813.2204157343
2019-06-19 17:00:00	1.32890381992563	0.938278507868525	22958.7943838202
2019-06-19 23:00:00	1.29004204498673	0.94126756014472	29463.9281337891
2019-06-20 05:00:00	1.49297652294862	0.939395446148802	29730.8463203528
2019-06-20 11:00:00	1.48193778949887	0.937686098234153	29146.6283468172
2019-06-20 17:00:00	2.42491162884638	0.935449698098479	52176.5561851192
2019-06-20 23:00:00	1.75511316132836	0.912402444746342	39254.5038584916
2019-06-21 05:00:00	1.12642119789689	0.901434758596439	28273.6849852553
2019-06-21 11:00:00	1.22087077794515	0.907445325435903	27109.1485251018
2019-06-21 17:00:00	1.62693563834537	0.910401644184063	31048.1675086736
2019-06-21 23:00:00	1.64704199142296	0.912425898440453	32312.0547686533
2019-06-22 05:00:00	1.28729967784583	0.916711708252861	30367.0572983771
2019-06-22 11:00:00	1.36149505288647	0.917585727606123	33317.1006563791
2019-06-22 17:00:00	1.50646370018386	0.911283617248264	38209.1062456655
2019-06-22 23:00:00	1.32945548729492	0.893688779697811	36071.7381577929
2019-06-23 05:00:00	1.29500890370147	0.870515220472739	33367.5698299806
2019-06-23 11:00:00	0.896381379573056	0.851039894248538	24504.1650710564
2019-06-23 17:00:00	0.397308382690656	0.845452350493602	5698.5304128452
2019-06-23 23:00:00	0.110339124495103	0.867357763551799	3045.14998140267
2019-06-24 05:00:00	0.57262802919868	0.888016949021648	14120.7343463106
2019-06-24 11:00:00	0.524938809173946	0.903889999004353	13616.1672196631
2019-06-24 17:00:00	0.733751454679484	0.916927201190453	18197.6385746037
2019-06-24 23:00:00	1.51819785432735	0.925670984854675	35081.4047520489
2019-06-25 05:00:00	1.53427468716749	0.923706466635366	38361.2717625687
2019-06-25 11:00:00	1.25192769409127	0.92077181731767	32893.49318397
2019-06-25 17:00:00	0.795652169831343	0.921046600155646	21842.236952504
2019-06-25 23:00:00	0.545708632150636	0.927722356141499	16109.2536811016
2019-06-26 05:00:00	0.806931901935077	0.935356144892693	18316.5267596615
2019-06-26 11:00:00	0.981134439418207	0.940585871787128	25215.4052723979
2019-06-26 17:00:00	1.00844131008443	0.944165719601326	26537.9187741743
2019-06-26 23:00:00	1.04714180353398	0.946744244186239	27359.2392557059
2019-06-27 05:00:00	0.982276685284412	0.947516364279798	23085.7397006051
2019-06-27 11:00:00	0.7590168482952	0.94958295557661	19223.2447244204
2019-06-27 17:00:00	0.506439626913564	0.952057149551028	15356.8597449094
2019-06-27 23:00:00	0.779365669356292	0.955026245236145	18590.255785034
2019-06-28 05:00:00	0.625547777043558	0.957528519176482	18381.8444156724
2019-06-28 11:00:00	0.895586165180012	0.959705248615882	23428.3986694152
2019-06-28 17:00:00	1.10879928146357	0.960724942089077	26250.5007827532
2019-06-28 23:00:00	0.578125024201438	0.960416815457575	13459.8214758646
2019-06-29 05:00:00	0.878186187226006	0.963815138670858	20026.3863595826
2019-06-29 11:00:00	1.07108053313218	0.966170234437259	24121.233248613
2019-06-29 17:00:00	1.22273599448179	0.967522389970271	25900.0317110175
2019-06-29 23:00:00	1.6249906657239	0.968277282386303	34230.5336641846
2019-06-30 05:00:00	1.89817321115976	0.967858180477812	39355.5748882288
2019-06-30 11:00:00	1.91179344247309	0.965905194660288	40458.4191014791
2019-06-30 17:00:00	1.68565411458978	0.96343064662372	36232.3106093788
2019-06-30 23:00:00	1.82465638456234	0.961603423449073	39241.7734297
2019-07-01 05:00:00	1.57737827866483	0.957639479056885	34255.8842725761
2019-07-01 11:00:00	1.55196037167342	0.954619172242432	33074.9391633466
2019-07-01 17:00:00	1.45758820553524	0.950530422449567	29878.4228868316
2019-07-01 23:00:00	2.05887176604972	0.949170447261854	41071.5962964449
2019-07-02 05:00:00	2.76971141850014	0.941171157649809	57027.7363008108
2019-07-02 11:00:00	3.86265948239236	0.905765130181114	79643.1309179962
2019-07-02 17:00:00	2.07279271299583	0.646769385724709	41693.0059794071
2019-07-02 23:00:00	1.43510534767751	0.705838222275513	29327.4697043175
2019-07-03 05:00:00	2.01031066767574	0.835723665083235	42963.6993186594
2019-07-03 11:00:00	2.178748019516	0.885630899645695	46403.9300411828
2019-07-03 17:00:00	1.99709720711283	0.902688420170353	42063.8327537238
2019-07-03 23:00:00	2.0513125406888	0.913557496829452	40666.2729701344
2019-07-04 05:00:00	1.63618393545611	0.917343365871891	34971.3308553882
2019-07-04 11:00:00	1.5316034946647	0.925442142166746	32978.6582039461
2019-07-04 17:00:00	1.69734753632665	0.932951049276924	36517.760357426
2019-07-04 23:00:00	1.67093459561849	0.939350841330196	35847.8289221923
2019-07-05 05:00:00	1.80801582593841	0.943068070726153	37303.5958830389
2019-07-05 11:00:00	1.85212678860032	0.943206814544006	38387.1391464995
2019-07-05 17:00:00	2.22978542819796	0.946121555472006	46825.0231923784
2019-07-05 23:00:00	2.17686781124259	0.939315653389028	45995.712361378
2019-07-06 05:00:00	1.72438612053122	0.930992968491787	36511.5858732709
2019-07-06 11:00:00	1.5379315289807	0.932736917352244	31837.4711937785
2019-07-06 17:00:00	1.42949799994118	0.937325340067307	30600.3267546958
2019-07-06 23:00:00	1.14841018382328	0.94130990817634	24606.0141067324
2019-07-07 05:00:00	1.4880040530786	0.948089869063138	33877.0528370862
2019-07-07 11:00:00	1.48421553950264	0.948885889245472	32765.7423941099
2019-07-07 17:00:00	1.62844064903	0.949227067444773	35380.1240112034
2019-07-07 23:00:00	1.91056686426336	0.947393478263266	38214.9737461912
2019-07-08 05:00:00	1.42781319318525	0.942417687860941	32863.0631301058
2019-07-08 11:00:00	1.2964704648611	0.940714203898834	30566.671344666
2019-07-08 17:00:00	1.67187478764736	0.939262144233008	36624.2040126707
2019-07-08 23:00:00	2.11621120486933	0.930406894806155	43185.5156942265
2019-07-09 05:00:00	2.08127891275417	0.905227403660002	40318.1831508725
2019-07-09 11:00:00	1.48234879452819	0.871080864097281	26548.0831882306
2019-07-09 17:00:00	1.05395329875116	0.875344572307727	17297.8359028254
2019-07-09 23:00:00	1.30744237100135	0.893993649186619	20735.7064384796
2019-07-10 05:00:00	1.55407381137272	0.905767039972629	29942.7367713462
2019-07-10 11:00:00	0.977901250762542	0.903478743181393	20249.9295056119
2019-07-10 17:00:00	0.902950181345251	0.914412541213147	18001.4793777989
2019-07-10 23:00:00	1.52158746164464	0.925270725393985	31645.9655758072
2019-07-11 05:00:00	1.1230735474616	0.92511196460199	21605.8076910003
2019-07-11 11:00:00	0.974486657474242	0.933882551917777	17711.6427183405
2019-07-11 17:00:00	1.26222180968683	0.944796983919413	22297.2633498392
2019-07-11 23:00:00	1.6980058434501	0.952531891173316	33410.1489990378
2019-07-12 05:00:00	2.03670171948944	0.956648832703283	42185.3874629643
2019-07-12 11:00:00	1.86449210756552	0.956048932578657	38662.9430355813
2019-07-12 17:00:00	2.10343330443792	0.956190957824742	42095.0966268757
2019-07-12 23:00:00	1.64623518159048	0.953191395952041	34474.2943545518
2019-07-13 05:00:00	1.93602009788688	0.953852592650961	41665.2778831201
2019-07-13 11:00:00	1.58782729203442	0.949522258620232	34692.3426000999
2019-07-13 17:00:00	1.82596513969513	0.948673979473637	39024.245925686
2019-07-13 23:00:00	2.05173828218318	0.943967212588645	44851.571343096
2019-07-14 05:00:00	1.89930914914089	0.929918137339679	42504.6334202156
2019-07-14 11:00:00	1.24364930487167	0.912376259174176	26110.8698118774
2019-07-14 17:00:00	1.67954563222078	0.9228147648599	32867.2979762284
2019-07-14 23:00:00	1.45086566861906	0.926366067224253	29686.5921368381
2019-07-15 05:00:00	1.4974375303056	0.930696150964763	32344.6506546009
2019-07-15 11:00:00	1.84260541836764	0.930822606757882	39800.277036741
2019-07-15 17:00:00	2.26962842796284	0.921876220356804	49212.5671528375
2019-07-15 23:00:00	1.91147615035782	0.888026448920576	42432.3858334867
2019-07-16 05:00:00	1.63181339476958	0.848318294970478	35724.0969683474
2019-07-16 11:00:00	1.65585522253637	0.830606955353798	34920.1147237269
2019-07-16 17:00:00	1.36696553331562	0.772704580826374	28424.4313757478
2019-07-16 23:00:00	1.320892484385	0.687502016529876	28883.3908935417
2019-07-17 05:00:00	0.591457919217361	0.504178169519204	12948.1480354933
2019-07-17 11:00:00	0.278474042803631	0.509677692962486	6275.76540074895
2019-07-17 17:00:00	0.275255236636852	0.534948616988659	5615.85115799615
2019-07-17 23:00:00	0.103107866274558	0.587106719711694	2037.72884823133
2019-07-18 05:00:00	0.259351980094319	0.641444620898732	4642.53488037466
2019-07-18 11:00:00	0.14568571767961	0.689696112915174	3186.37764924976
2019-07-18 17:00:00	0.222771217555721	0.741814290421185	6720.79789786791
2019-07-18 23:00:00	0.327549467147563	0.787196931969756	8034.53584927994
2019-07-19 05:00:00	0.332287204291479	0.829333265221738	6737.09900892488
2019-07-19 11:00:00	0.453298758733879	0.866481595510287	11174.8468868343
2019-07-19 17:00:00	1.91354490364083	0.894985933134056	42810.9738726606
2019-07-19 23:00:00	2.88593583342325	0.895356173966445	64565.2251928068
2019-07-20 05:00:00	2.55506295687329	0.774876223582645	54251.0916628351
2019-07-20 11:00:00	1.01589717582901	0.563725779698877	21268.8390842951
2019-07-20 17:00:00	0.55689136134225	0.615329325267375	11795.1630811554
2019-07-20 23:00:00	0.328135512301227	0.68723933874955	8099.65867064129
2019-07-21 05:00:00	0.490177474206364	0.769501852177372	10629.3854851153
2019-07-21 11:00:00	0.457203184733619	0.827241577981031	9937.70199753013
2019-07-21 17:00:00	0.974025517999444	0.872200336887499	21314.7117979304
2019-07-21 23:00:00	1.06048363231692	0.896310434128247	23110.7437674418
2019-07-22 05:00:00	0.925944179373612	0.914545366343156	19836.134080929
2019-07-22 11:00:00	1.18486121621077	0.931159269025661	25612.0045590698
2019-07-22 17:00:00	1.4013045089272	0.942640900554063	29900.1087424763
2019-07-22 23:00:00	1.16976200743455	0.950334543185164	25465.3331073704
2019-07-23 05:00:00	1.28183126120089	0.959033141697879	28875.157576354
2019-07-23 11:00:00	1.55366754095561	0.964642125410474	34047.0764736153
2019-07-23 17:00:00	1.65295755741038	0.967753489470927	36637.0421449329
2019-07-23 23:00:00	1.70319715510548	0.9693377698249	38014.397244214
2019-07-24 05:00:00	2.04801987633029	0.969937764220763	45106.1613424617
2019-07-24 11:00:00	2.01680507094501	0.967646325585375	44626.0269121542
2019-07-24 17:00:00	2.04197147068854	0.964387612613801	41631.2525012595
2019-07-24 23:00:00	2.26569167098203	0.961436051397973	46683.6799460626
2019-07-25 05:00:00	2.64193211127247	0.955771390058516	56735.0241082519
2019-07-25 11:00:00	2.66682843413795	0.942160466610708	56562.210326595
2019-07-25 17:00:00	2.0978179484755	0.923920280549701	41989.9165894313
2019-07-25 23:00:00	1.53759290274529	0.932720254155042	30938.0675886237
2019-07-26 05:00:00	2.26964228024371	0.951050954539658	50751.6411765238
2019-07-26 11:00:00	2.59974726961385	0.954375251069818	57332.0620135301
2019-07-26 17:00:00	2.30649276539515	0.944462358492593	47137.0423979072
2019-07-26 23:00:00	2.30831335163778	0.944184029448732	44124.1109389762
2019-07-27 05:00:00	2.18550234953748	0.953858038115383	46215.4521339043
2019-07-27 11:00:00	2.97203236879139	0.95698568646108	61662.0575186062
2019-07-27 17:00:00	3.658220360496	0.943398051546141	77113.4483867644
2019-07-27 23:00:00	3.30003883385247	0.855953041766617	70819.7013955083
