# Supplementary material for: Round-trip migration and energy budget of a breeding female humpback whale in the Northeast Atlantic
Source: PLoS One. 2022 May 27;17(5):e0268355. doi: 10.1371/journal.pone.0268355 (PMC9140263; doi:10.1371/journal.pone.0268355)
Supplement: S2 Data — (CSV) [file pone.0268355.s003.csv]

lon	lat	date
22.0001999999995	70.0042000000008	2019-01-08 11:00:00
21.7097738405426	69.9161735009811	2019-01-09 11:00:00
21.8269021089473	69.9767134688752	2019-01-10 11:00:00
21.8694657092258	69.9724316536456	2019-01-11 11:00:00
21.8789786320014	70.0102702274617	2019-01-12 11:00:00
21.813195728701	70.0357331952697	2019-01-13 11:00:00
21.4503618203855	70.0517065575315	2019-01-14 11:00:00
21.6348856108306	70.0617490915715	2019-01-15 11:00:00
21.8802567780909	69.9929107387144	2019-01-16 11:00:00
21.8085367649074	69.9790280140418	2019-01-17 11:00:00
21.8155505555564	69.998068586661	2019-01-18 11:00:00
21.7770828614388	70.0502204510956	2019-01-19 11:00:00
21.2327414760997	70.1503342192996	2019-01-20 11:00:00
21.1214578266686	70.3133433224347	2019-01-21 11:00:00
20.9253239183053	70.4202416543578	2019-01-22 11:00:00
21.3450739282316	70.5909375173715	2019-01-23 11:00:00
21.4929501222246	70.7646449138058	2019-01-24 11:00:00
20.3287115249899	70.699222748004	2019-01-25 11:00:00
18.6503864141743	70.6819254221822	2019-01-26 11:00:00
20.9388659968558	70.1973496058806	2019-01-27 11:00:00
21.1415827635248	70.0820468638854	2019-01-28 11:00:00
20.7948743058127	70.2088822040301	2019-01-29 11:00:00
21.148806352138	70.5680907975094	2019-01-30 11:00:00
21.2880873936776	70.6389039651394	2019-01-31 11:00:00
20.3727278749157	70.6278883439847	2019-02-01 11:00:00
20.2785479714687	70.9132627187793	2019-02-02 11:00:00
19.5463281755846	71.0440391921707	2019-02-03 11:00:00
19.4449674679726	71.0992976234299	2019-02-04 11:00:00
19.0680113416516	71.161279660089	2019-02-05 11:00:00
18.1582822799298	71.1059121636133	2019-02-06 11:00:00
17.7958851360401	71.1506429864791	2019-02-07 11:00:00
15.744795170186	70.9391338031038	2019-02-08 11:00:00
11.7418472526514	70.3478390601443	2019-02-09 11:00:00
6.52563574423175	69.9060402203976	2019-02-10 11:00:00
2.65134420945269	68.9012540031436	2019-02-11 11:00:00
-0.722498786999747	67.9304958069991	2019-02-12 11:00:00
-4.29483845503797	66.897562798473	2019-02-13 11:00:00
-7.39953765563951	66.3281895821488	2019-02-14 11:00:00
-10.6201876882234	65.8782279941848	2019-02-15 11:00:00
-11.5290575620161	65.0917206070759	2019-02-16 11:00:00
-12.2403034950738	64.9601296915419	2019-02-17 11:00:00
-12.5079802733016	65.0336861519298	2019-02-18 11:00:00
-12.4096340269134	64.8491065570875	2019-02-19 11:00:00
-14.1586730362091	64.3579640988752	2019-02-20 11:00:00
-14.702046382579	64.3272328678838	2019-02-21 11:00:00
-14.9945706530286	64.0497497353275	2019-02-22 11:00:00
-15.3055853589643	63.7853868746689	2019-02-23 11:00:00
-15.2340126886302	63.5808945104971	2019-02-24 11:00:00
-15.6972340614568	63.801228142147	2019-02-25 11:00:00
-16.3185911200809	63.9221048195343	2019-02-26 11:00:00
-16.5496714456858	63.5239655282319	2019-02-27 11:00:00
-16.6968397217373	63.6320712161655	2019-02-28 11:00:00
-17.0210510274472	63.7024223603878	2019-03-01 11:00:00
-17.9718795556763	63.3506980266776	2019-03-02 11:00:00
-20.7595769085915	63.3987108091201	2019-03-03 11:00:00
-23.7703335070622	62.3676113477193	2019-03-04 11:00:00
-25.3777452705437	60.7280666940332	2019-03-05 11:00:00
-27.1416368239175	59.6190631053307	2019-03-06 11:00:00
-29.3430752415568	58.7184018622584	2019-03-07 11:00:00
-31.8206298896154	58.1267016391344	2019-03-08 11:00:00
-33.36722626535	57.360523535134	2019-03-09 11:00:00
-34.7262732714578	56.5485031454602	2019-03-10 11:00:00
-34.8938952947089	55.124594269545	2019-03-11 11:00:00
-35.6010413325347	53.7782655154585	2019-03-12 11:00:00
-36.8689734481452	52.9613787459782	2019-03-13 11:00:00
-38.0330280167078	51.9833207443628	2019-03-14 11:00:00
-39.067738144468	51.0675454121556	2019-03-15 11:00:00
-39.9540819806251	49.684739086433	2019-03-16 11:00:00
-41.3875130120911	48.4380758954647	2019-03-17 11:00:00
-42.6746263520127	47.619919274217	2019-03-18 11:00:00
-43.371207162078	46.4667152797685	2019-03-19 11:00:00
-43.6367100684381	45.4385761800933	2019-03-20 11:00:00
-44.7043718081526	43.6729696036453	2019-03-21 11:00:00
-46.0410284367068	42.7938805382301	2019-03-22 11:00:00
-47.6586586263158	41.965187736905	2019-03-23 11:00:00
-48.0288540612723	40.8826896766904	2019-03-24 11:00:00
-48.9832680308295	39.8911645420648	2019-03-25 11:00:00
-50.0067476743029	38.5754761715045	2019-03-26 11:00:00
-51.0934381013856	37.7642595099358	2019-03-27 11:00:00
-50.8083347877505	37.7361168943778	2019-03-28 11:00:00
-51.5623925722995	37.5416110021553	2019-03-29 11:00:00
-52.2942589176383	37.3452095022691	2019-03-30 11:00:00
-52.9775277319241	36.4800091349242	2019-03-31 11:00:00
-53.6973398495899	36.0733359455099	2019-04-01 11:00:00
-54.2909648742239	35.3169579327726	2019-04-02 11:00:00
-55.5671591277441	34.3208735523138	2019-04-03 11:00:00
-56.3274702486643	33.3329290962397	2019-04-04 11:00:00
-57.2071365855316	32.4688890885949	2019-04-05 11:00:00
-58.4046064916474	31.6901021836888	2019-04-06 11:00:00
-58.8900892775135	31.1377425847276	2019-04-07 11:00:00
-59.4505706772761	30.6708109173836	2019-04-08 11:00:00
-60.342557951826	30.0421822405463	2019-04-09 11:00:00
-61.0621850760288	29.1129843831644	2019-04-10 11:00:00
-61.5355627021547	28.3160521186018	2019-04-11 11:00:00
-61.853158834514	27.6120604271769	2019-04-12 11:00:00
-62.6139121051802	26.7047991917579	2019-04-13 11:00:00
-63.4959399946949	25.7917726535449	2019-04-14 11:00:00
-64.2381356681408	24.9051976791971	2019-04-15 11:00:00
-64.9717284343241	23.8713635195687	2019-04-16 11:00:00
-65.2728782926707	22.725297758326	2019-04-17 11:00:00
-65.6896693337546	21.6653201616889	2019-04-18 11:00:00
-66.0590727326429	20.8274524639089	2019-04-19 11:00:00
-66.741059062041	20.2951493284881	2019-04-20 11:00:00
-67.3013309987453	19.3706290146603	2019-04-21 11:00:00
-67.8075147965547	18.5649304314608	2019-04-22 11:00:00
-67.9769009018417	18.5485156083803	2019-04-23 11:00:00
-67.9927562195038	18.5662271781799	2019-04-24 11:00:00
-68.1702546310497	18.5287404910393	2019-04-25 11:00:00
-68.1145185268304	18.8159961459722	2019-04-26 11:00:00
-67.0143773249991	18.5312313188315	2019-04-27 11:00:00
-66.5836406177782	18.4888630587955	2019-04-28 11:00:00
-66.5320547698672	19.4401623126533	2019-04-29 11:00:00
-67.8498696028486	19.9167413052094	2019-04-30 11:00:00
-68.7878264439352	19.9666145397219	2019-05-01 11:00:00
-68.9429420219309	19.9286995584306	2019-05-02 11:00:00
-68.9108081775468	19.936378402398	2019-05-03 11:00:00
-69.0280756922322	19.8778244183364	2019-05-04 11:00:00
-68.9158620712636	19.9281913350493	2019-05-05 11:00:00
-68.9242736047144	19.9227201483568	2019-05-06 11:00:00
-68.9829628393779	19.9971235200978	2019-05-07 11:00:00
-69.0825845606567	19.9384101453314	2019-05-08 11:00:00
-69.0604282401173	20.3400150274644	2019-05-09 11:00:00
-69.318513089942	20.3372618147143	2019-05-10 11:00:00
-69.1827010438747	20.4211084563973	2019-05-11 11:00:00
-69.190932518157	20.318166181658	2019-05-12 11:00:00
-69.1417228281024	20.3686633677422	2019-05-13 11:00:00
-69.1511869518717	20.3834845495753	2019-05-14 11:00:00
-69.1940144250336	20.3242907746123	2019-05-15 11:00:00
-68.7463878117128	20.1607379454177	2019-05-16 11:00:00
-68.8634823814553	19.9563712067404	2019-05-17 11:00:00
-68.1921281934135	20.3812644352248	2019-05-18 11:00:00
-67.6236165824426	20.2178875600538	2019-05-19 11:00:00
-66.7910000708437	20.1576924779514	2019-05-20 11:00:00
-66.0339798606519	20.3113404218841	2019-05-21 11:00:00
-65.2147572644637	20.5320270293393	2019-05-22 11:00:00
-64.5559313345025	20.7026814060407	2019-05-23 11:00:00
-63.391242539595	21.2588703672622	2019-05-24 11:00:00
-62.3157218891681	21.7920664936542	2019-05-25 11:00:00
-61.1989265076385	22.361814107341	2019-05-26 11:00:00
-60.2394029424236	22.873350524704	2019-05-27 11:00:00
-59.3004130255262	23.5102013353953	2019-05-28 11:00:00
-58.2472483178584	24.2468731700264	2019-05-29 11:00:00
-56.9396860510374	24.9284216972879	2019-05-30 11:00:00
-55.8548384790796	25.7741338990874	2019-05-31 11:00:00
-54.8312024502912	26.5484300218879	2019-06-01 11:00:00
-53.7357090437165	27.1724091609058	2019-06-02 11:00:00
-52.6044709577968	27.8613322977099	2019-06-03 11:00:00
-51.6276029494789	28.779850232361	2019-06-04 11:00:00
-50.9227909910029	29.4230854970857	2019-06-05 11:00:00
-49.8837692326064	30.3242994788905	2019-06-06 11:00:00
-48.7801481140852	31.178225595695	2019-06-07 11:00:00
-47.8821091188182	32.2643028324526	2019-06-08 11:00:00
-46.6127042770565	33.1536840901439	2019-06-09 11:00:00
-44.9744314400465	34.3042584922802	2019-06-10 11:00:00
-43.7517651060523	34.9727486210355	2019-06-11 11:00:00
-42.2716408449156	35.2822853215208	2019-06-12 11:00:00
-42.0583630690045	35.9116058303536	2019-06-13 11:00:00
-41.0732968820368	36.6490451498038	2019-06-14 11:00:00
-39.4487206538291	37.4487450578583	2019-06-15 11:00:00
-37.6578266555079	37.8593218965663	2019-06-16 11:00:00
-37.1648314445502	38.096142236697	2019-06-17 11:00:00
-36.0086811807075	38.7686586530845	2019-06-18 11:00:00
-35.2088942949576	39.3271120525593	2019-06-19 11:00:00
-34.5497489848042	40.1850493151212	2019-06-20 11:00:00
-33.5365836351979	41.2582037126489	2019-06-21 11:00:00
-32.3324307786756	41.9315530587642	2019-06-22 11:00:00
-31.0594832121771	42.6297990587734	2019-06-23 11:00:00
-30.8678684001882	42.894007816064	2019-06-24 11:00:00
-29.7443613597352	43.6424514359516	2019-06-25 11:00:00
-29.0397303076433	44.1557934308946	2019-06-26 11:00:00
-28.2544369674231	44.8027530129864	2019-06-27 11:00:00
-27.7849670878782	45.3870738660318	2019-06-28 11:00:00
-27.530994056162	46.114127089798	2019-06-29 11:00:00
-26.5921898360653	47.1790686378486	2019-06-30 11:00:00
-25.7678877101366	48.3121904677497	2019-07-01 11:00:00
-26.4585380828251	50.0714445979399	2019-07-02 11:00:00
-24.9027644464849	51.0385110051204	2019-07-03 11:00:00
-24.2769079513361	52.2678031090752	2019-07-04 11:00:00
-23.8919206149059	53.4374831485246	2019-07-05 11:00:00
-23.9754320022865	54.8587006315252	2019-07-06 11:00:00
-23.7536414420228	55.9436187420354	2019-07-07 11:00:00
-23.5809918143209	57.1509498016287	2019-07-08 11:00:00
-23.2848060131099	58.4407254956145	2019-07-09 11:00:00
-22.5691991030151	59.1341353860451	2019-07-10 11:00:00
-21.9078877231608	59.8168658882785	2019-07-11 11:00:00
-20.412861891603	60.7692911431289	2019-07-12 11:00:00
-18.9731151439293	61.9528797494257	2019-07-13 11:00:00
-18.2910144792856	63.2782420192737	2019-07-14 11:00:00
-16.2469713875882	64.0469837660711	2019-07-15 11:00:00
-13.456490629739	64.7294420831338	2019-07-16 11:00:00
-13.4229421134241	65.2844909989957	2019-07-17 11:00:00
-13.4986671651773	65.1817386203772	2019-07-18 11:00:00
-13.4975210069725	65.4244979630935	2019-07-19 11:00:00
-11.0010963499029	66.6573943566706	2019-07-20 11:00:00
-11.0704263004206	66.9867478662936	2019-07-21 11:00:00
-10.3012704309984	67.7099630944328	2019-07-22 11:00:00
-8.02858763767974	68.3059278377412	2019-07-23 11:00:00
-4.73087536074615	69.1630537148593	2019-07-24 11:00:00
-2.24836564943243	70.6677341345818	2019-07-25 11:00:00
-0.0629958328758694	72.0513409373492	2019-07-26 11:00:00
5.46781813524323	72.1043313691854	2019-07-27 11:00:00
9.69740074349837	73.4496325188547	2019-07-28 11:00:00
12.8722265065029	73.9853512565262	2019-07-29 11:00:00
16.1906021605116	74.5657950825882	2019-07-30 11:00:00
16.2343948035137	74.8128137158186	2019-07-31 11:00:00
17.6576920669838	74.8805511300029	2019-08-01 11:00:00
17.5846650781673	74.8389947744395	2019-08-02 11:00:00
17.9877523223792	74.8670493484084	2019-08-03 11:00:00
18.3832739417205	74.929569612476	2019-08-04 11:00:00
20.7351570518675	75.1379637554244	2019-08-05 11:00:00
24.466926122131	75.5471521268996	2019-08-06 11:00:00
26.4628012492878	76.2477858220998	2019-08-07 11:00:00
26.6757176281186	76.4418840599454	2019-08-08 11:00:00
27.0985561019284	76.5144526621776	2019-08-09 11:00:00
27.9784506233092	76.4825478582589	2019-08-10 11:00:00
28.4437830060604	76.6418978226411	2019-08-11 11:00:00
28.2549478927464	76.5178627842986	2019-08-12 11:00:00
27.3350255568987	76.8845414644224	2019-08-13 11:00:00
27.7355836333438	77.2400730373609	2019-08-14 11:00:00
27.7252899254806	77.2923248651658	2019-08-15 11:00:00
27.935120480166	77.1973023277229	2019-08-16 11:00:00
27.9363628308561	77.2121176615386	2019-08-17 11:00:00
27.8487537782768	77.2521183849598	2019-08-18 11:00:00
27.2657336454925	76.946060312429	2019-08-19 11:00:00
27.8734727380938	77.0016577251945	2019-08-20 11:00:00
27.7428222453993	76.897959644974	2019-08-21 11:00:00
28.2235647742606	77.1939346889192	2019-08-22 11:00:00
27.7523884268954	77.3574438174399	2019-08-23 11:00:00
28.0901173760777	77.2711395537529	2019-08-24 11:00:00
27.3088175736592	77.4136516503016	2019-08-25 11:00:00
27.129918110472	77.499632776312	2019-08-26 11:00:00
26.8750269101863	77.5275768101037	2019-08-27 11:00:00
26.1409046878135	77.1016115983001	2019-08-28 11:00:00
26.0387342182708	77.1156065131823	2019-08-29 11:00:00
25.8063059513446	77.2259453251603	2019-08-30 11:00:00
27.1236025796545	77.4309499946412	2019-08-31 11:00:00
27.6556746232202	77.3959239880805	2019-09-01 11:00:00
27.8935471509072	77.3644828051082	2019-09-02 11:00:00
27.2598493115714	77.3768278561563	2019-09-03 11:00:00
27.7347364369621	77.2435464345302	2019-09-04 11:00:00
27.9890742475228	77.3031890527219	2019-09-05 11:00:00
27.9435393337386	77.352459012643	2019-09-06 11:00:00
26.7071855405845	77.3357238846764	2019-09-07 11:00:00
26.4501956123639	77.3057866968341	2019-09-08 11:00:00
26.5492017933365	77.292704794147	2019-09-09 11:00:00
27.2511978745403	77.2057494787376	2019-09-10 11:00:00
26.254940019848	78.3198895259628	2019-09-11 11:00:00
26.8127458198741	78.3578511937032	2019-09-12 11:00:00
27.5356075748914	78.3509419458134	2019-09-13 11:00:00
27.2690293149133	78.360790171573	2019-09-14 11:00:00
26.601576027141	78.3668974204187	2019-09-15 11:00:00
26.6303442243568	78.4642915533592	2019-09-16 11:00:00
26.5740481800395	78.171111969189	2019-09-17 11:00:00
26.2295929539063	78.3228290778879	2019-09-18 11:00:00
26.6339040688744	78.1156600891115	2019-09-19 11:00:00
27.2015589793445	78.1266813717782	2019-09-20 11:00:00
27.5293418109417	77.965885173471	2019-09-21 11:00:00
30.1752610866869	77.9019569002118	2019-09-22 11:00:00
31.5092208173123	78.0468363494831	2019-09-23 11:00:00
31.6026268190371	77.931351383775	2019-09-24 11:00:00
31.3309436005349	78.0356352319205	2019-09-25 11:00:00
32.4252694019315	77.7428880431202	2019-09-26 11:00:00
32.328403091307	78.2309954198515	2019-09-27 11:00:00
31.0077956590798	78.1603653241045	2019-09-28 11:00:00
31.8677035469321	78.1179839256817	2019-09-29 11:00:00
32.1931835702891	78.5593773781978	2019-09-30 11:00:00
31.0841600374955	78.2741784401098	2019-10-01 11:00:00
31.0052047246276	78.3405679181571	2019-10-02 11:00:00
32.724965680961	78.4129031307432	2019-10-03 11:00:00
31.5011171783223	78.5031253575381	2019-10-04 11:00:00
32.0597982248703	78.5115415468254	2019-10-05 11:00:00
32.122200051243	78.6008251888054	2019-10-06 11:00:00
30.9002833541447	78.4385958140682	2019-10-07 11:00:00
30.4541345945575	78.2990976152814	2019-10-08 11:00:00
30.8749090651312	78.3263766692831	2019-10-09 11:00:00
29.9594611336396	78.3074367016699	2019-10-10 11:00:00
28.1941255575816	78.0760253655354	2019-10-11 11:00:00
29.2211512445419	78.2064708842165	2019-10-12 11:00:00
32.491455438267	78.956654438071	2019-10-13 11:00:00
34.5546962982069	78.6164359481139	2019-10-14 11:00:00
35.8687728573034	78.0660891810627	2019-10-15 11:00:00
36.6868070922644	77.8856998912077	2019-10-16 11:00:00
37.122979599701	77.9860399405787	2019-10-17 11:00:00
36.8698383747555	77.8151359574129	2019-10-18 11:00:00
37.5670037093876	77.8316974269462	2019-10-19 11:00:00
37.5227218964814	77.9279746344917	2019-10-20 11:00:00
37.7799535148929	78.1828669908711	2019-10-21 11:00:00
36.3593313479438	77.6817278724973	2019-10-22 11:00:00
36.621476025084	77.5364375061803	2019-10-23 11:00:00
33.0600022526739	75.6915854859005	2019-10-24 11:00:00
32.9410774241857	75.3010653018729	2019-10-25 11:00:00
29.9578953886183	73.2264188442309	2019-10-26 11:00:00
28.6755762362206	71.887472058166	2019-10-27 11:00:00
26.4307572590896	70.9755272095357	2019-10-28 11:00:00
23.7785398004666	71.190356065504	2019-10-29 11:00:00
22.120145609018	70.9022218641213	2019-10-30 11:00:00
21.2346373714815	69.7544366699723	2019-10-31 11:00:00
22.157194503182	70.1235561840317	2019-11-01 11:00:00
21.8497509997096	69.8065422551571	2019-11-02 11:00:00
21.803933742397	69.9622725215523	2019-11-03 11:00:00
21.7498207157575	69.9155284070237	2019-11-04 11:00:00
21.2528893847915	69.9564224694217	2019-11-05 11:00:00
21.506757910911	70.0240087983352	2019-11-06 11:00:00
21.8070223025851	69.90696844671	2019-11-07 11:00:00
21.3359271132365	70.0058802393513	2019-11-08 11:00:00
21.5250397922395	69.9324743059623	2019-11-09 11:00:00
21.6778071636438	69.974480142052	2019-11-10 11:00:00
21.6026745396743	69.9787248494733	2019-11-11 11:00:00
21.4208608397363	69.9055486304328	2019-11-12 11:00:00
21.9387379203336	70.1286916626883	2019-11-13 11:00:00
21.4967545278077	69.9272506636876	2019-11-14 11:00:00
21.7775125138774	69.8662692935071	2019-11-15 11:00:00
21.5504019680267	70.0556458806501	2019-11-16 11:00:00
21.744210278953	70.00346737277	2019-11-17 11:00:00
21.2240064249845	70.0983751748526	2019-11-18 11:00:00
21.2682301284153	69.9967765988587	2019-11-19 11:00:00
21.6523284402493	69.8815721768939	2019-11-20 11:00:00
21.804333067592	69.8604832513116	2019-11-21 11:00:00
21.6812296349232	69.9562392761594	2019-11-22 11:00:00
21.5089616167445	70.0603429076416	2019-11-23 11:00:00
21.3302579182404	70.1237116501829	2019-11-24 11:00:00
21.1990406962217	70.1128609796233	2019-11-25 11:00:00
21.2448663202161	70.0934456451418	2019-11-26 11:00:00
21.4633970014385	70.0899980071898	2019-11-27 11:00:00
21.2899483817268	70.0956862881425	2019-11-28 11:00:00
21.2496177517278	70.0826956997553	2019-11-29 11:00:00
21.3945321198096	70.0511782082162	2019-11-30 11:00:00
21.5130826626199	70.0348898317368	2019-12-01 11:00:00
21.7423642785091	70.0974674275538	2019-12-02 11:00:00
21.7615360759993	70.0038384451806	2019-12-03 11:00:00
21.7221040426448	70.0346314569648	2019-12-04 11:00:00
21.7685953259969	70.0032332371306	2019-12-05 11:00:00
21.8044314012383	69.9834768763877	2019-12-06 11:00:00
